# Supplementary material for: Transcriptomic Analysis of Long Noncoding RNA and mRNA Expression Profiles in the Amygdala of Rats with Bone Cancer Pain-Depression Comorbidity
Source: Life (Basel). 2021 Aug 14;11(8):834. doi: 10.3390/life11080834 (PMC8400935; doi:10.3390/life11080834)
Supplement: Supplementary file 1 [file life-11-00834-s001.zip]

Archive with 1 entries (1 files):
- life-1306062-supplementary.pdf
